# Supplementary material for: Implementation of Poliovirus Containment in Poliovirus Designated Facilities—United States, 2017–2024
Source: Pathogens. 2025 Dec 6;14(12):1250. doi: 10.3390/pathogens14121250 (PMC12735635; doi:10.3390/pathogens14121250)
Supplement: Supplementary file 1 [file pathogens-14-01250-s001.zip]

Archive with 1 entries (1 files):
- pathogens-3926010-supplementary.pdf
